# Supplementary material for: Identifying Two New Ros/MucR Proteins: An Atypical Structure with a Divergent Function
Source: Biomolecules. 2026 May 26;16(6):781. doi: 10.3390/biom16060781 (PMC13297338; doi:10.3390/biom16060781)
Supplement: Supplementary file 1 [file biomolecules-16-00781-s001.zip]

Archive with 1 entries (1 files):
- biomolecules-4294299-supplementary.pdf
